# Supplementary material for: Reliability, Validity, and Identification Ability of a Commercialized Waist-Attached Inertial Measurement Unit (IMU) Sensor-Based System in Fall Risk Assessment of Older People
Source: Biosensors (Basel). 2023 Nov 25;13(12):998. doi: 10.3390/bios13120998 (PMC10742152; doi:10.3390/bios13120998)
Supplement: Supplementary file 1 [file biosensors-13-00998-s001.zip]

Archive with 1 entries (1 files):
- biosensors-2634641-supplementary.pdf
